# Supplementary material for: Applications of Urinary Extracellular Vesicles in the Diagnosis and Active Surveillance of Prostate Cancer
Source: Cancers (Basel). 2024 Apr 28;16(9):1717. doi: 10.3390/cancers16091717 (PMC11083542; doi:10.3390/cancers16091717)
Supplement: Supplementary file 1 [file cancers-16-01717-s001.zip]

Archive with 2 entries (2 files):
- Supporting information - table of studies.xlsx
- __MACOSX/._Supporting information - table of studies.xlsx
