# Supplementary material for: Applications of Urinary Extracellular Vesicles in the Diagnosis and Active Surveillance of Prostate Cancer
Source: Cancers (Basel). 2024 Apr 28;16(9):1717. doi: 10.3390/cancers16091717 (PMC11083542; doi:10.3390/cancers16091717)
Supplement: Supplementary file 1 [file cancers-16-01717-s001.zip › Supporting information - table of studies.xlsx]

## Sheet: Studies
Biomarker	Reference	Class of biomarker	EV Biomarker description	Type of urine collection	Urine storage	EV extraction	Other technical notes	Country	No. of patients	Inclusion criteria	Exclusion criteria	Reference standard	Test	Diagnostic accuracy (AUC of ROC)	Industrial funding
2-gene panel	Kohaar 2021	EV RNA expression profiles	EV PCA3 and PCGEM1 mRNA	Non-DRE	Urine collection cups contained preservative (Assay Assure Genelock; Sierra Diagnostics LLC)	Norgen Biotek Corp commercial kit	Norgen Biotek Corp commercial kit	US	271	Patients undergoing diagnostic biopsy from January 2016 to June 2019. Racially diverse patient cohort (33% black).	Not reported	TRUS biopsy	High grade Pca	AUC 0.88	N/A
3-lncRNA diagnostic model (Clnc)	Tao 2023	EV RNA expression profile	AC0150987.1, CTD-2589M5.4, RP11-363E6.3	Non-DRE	Stored at 4C for up to 3 days prior to filtering (no preservative)	Ultracentrifugation and ExoQuick-TC EV precipitation solution (System Biosciences, Mountain View, CA)	RNA extracted with miRNAeasy Mini kit (Qiagen, Hilden, Germany)	China	Training cohort 350. 2 retrospective validation cohorts (n=232, and n=251)	Aged 45 years or above, PSA 2-10ng/mL, scheduled for initial prostate needle biopsy	Patients with previous biopsy, clinical symptoms of infection, invasive treatments for BPH, LURS, medications or hormones that influence serum PSA levels within 3-6 months	Systematic and target biopsy by transrectal approach. All men had mpMRI prior to prosate biopsy (<3 months between MRI and biopsies)	Gleason Grade Group 2 or above	Validation cohort 1 AUC 0.776 (95%CI 0.713-0.838), Validation cohort 2 0.761 (95%CI 0.699 - 0.822)	N/A
BIRC5, ERG, PCA3, TMPRSS2:ERG, TMPRSS2	Motamedinia 2016	EV RNA expression profile	EV mRNA: BIRC5, ERG, PCA3, TMPRSS2:ERG, TMPRSS2	Non-DRE	Not reported	Ultracentrifugation	RNA extracted with RNeasy PLUS kit	USA	207 (39 biopsy negative, 47 biopsy positive, 37 post-prostatectomy, 44 unbiopsied health age-matched men, 40 young male controls).	For Pca patients, histological confirmation of disease.	Not reported	Biopsy histology if performed	Any prostate cancer	BIRC5 AUC: 0.674 (95%CI 0.56-0.788), ERG AUC 0.785 (95%CI 0.68 - 0.89), PCA3 AUC 0.681 (95%CI 0.567-0.795), TMPRSS2:ERG AUC 0.744 (95%CI 0.6-0.888) and TMPRSS2 AUC 0.637 (95%CI 0.519-0.754)	N/A
CDH3	Royo 2016	EV RNA expression profile	EV mRNA: CDH3 (cadherin 3, type 1)	First catch (non-DRE) between 8-10am in fasting conditions	Not reported	Ultracentrifugation	RNA extracted with Rneasy (Qiagen)	Spain	53 (23 BPH, 30PCa)	For BPH patients: normal PSA, symptomatic with LUTS, scheduled for surgery. For PCa cases: primary localised cancer diangosed de novo and scheduled for radical prostatectomy	Not reported	Biopsy histology	Any prostate cancer	Not reported	N/A
EPI score (ExoDx Prostate Intelliscore)	McKiernan 2018	EV RNA expression profile	EV ERG and PCA3 mRNA relative to SPDEF expression	Non-DRE	Stored at 4ºC for up to 5 days until shipped to central laboratory	Urine exosome clinical sample concentrator kit (Exosome Diagnostics, Cambridge, MA, USA), ultrafiltration	Urine Clinical Sample Concentrator kit for RNA extraction. RT-PCR.	US	503	Men aged ≥50, PSA 2- 10ng/ml, scheduled for initial prostate needle biopsy.	Previous PCa diagnosis, previous prostate biopsy, invasive treatment for benign prostatic disease, taking medications that influence serum PSA levels within 6 months, active prostatitis on antibiotics	TRUS biopsy (systematic, 12 cores)	High grade disease (GG 2 or above)	0.70 (95% CI 0.65-0.75)	Exosome diagnostics
EPI score (ExoDx Prostate Intelliscore)	Margolis 2022	EV RNA expression profile	EV ERG and PCA3 mRNA relative to SPDEF expression	Non-DRE	Stored at 4ºC for up to 14 days until shipped to central laboratory	Urine exosome clinical sample concentrator kit (Exosome Diagnostics, Cambridge, MA, USA), ultrafiltration	Urine Clinical Sample Concentrator kit for RNA extraction. RT-PCR.	US	1212	Men 50 years or older, PSA 2-10ng/mL, scheduled for first prostate-needle biopsy	Previous PCa diagnosis, previous prostate biopsy, invasive treatment for benign prostatic disease, taking medications that influence serum PSA levels within 6 months, active prostatitis on antibiotics	Prostatic biopsy. In approximately 90% of subjects an MRI was not utilised and the subjects received a 12 core TRUS biopsy	High grade disease (GG 2 or above)	Pooled AUC 0.70	Exosome diagnostics
EXO106 (EPI ExoDx)	Donovan 2015	EV RNA expression profile	EV ERG and PCA3 mRNA relative to SPDEF expression	Non-DRE	Stored at 2-8ºC for up to 2 weeks until shipped to central laboratory	Urine exosome clinical sample concentrator kit (Exosome Diagnostics, Cambridge, MA, USA), ultrafiltration	Urine Clinical Sample Concentrator kit for RNA extraction. RT-PCR.	US	195	Men aged ≥40 years scheduled for initial prostate biopsy due to suspicious DRE and/or PSA levels	Previous prostate biopsies, PSA ≥10ng/ml	TRUS biopsy (systematic, median 12 cores)	Any prostate cancer cancer; high grade disease (Gleason score 7 or above)	Any cancer AUC 0.715; high grade disease AUC 0.764	Exosome diagnostics
ExoGrail	O'Connell 2021	EV mRNA expression in combination with clinical parameters and Engrailed-2 (EN2) protein levels	EV mRNA: ERG exons 4-5, ERG exons 6-7, GJB1, HOXC6, HPN, PCA3, PPFIA2, SLC12A1, TMEM45B, TMPRSS2/ERG fusion	Clinic DRE	Processed within 30 min of collection	Microfiltration	RNA extracted with RNeasy micro kit (Qiagen). NanoString probes	UK	207	Patients undergoing TRUS biopsy at NNUH between 2009 and 2015	Recent prostate biopsy or transurethral resection of the prostate (<6 weeks) and metastatic disease (confirmed by a positive bone scan or PSA >100ng/ml)	TRUS biopsy	Any prostate cancer; Gleason 3+4 or above at initial biopsy	Any cancer AUC 0.89 (95% CI 0.85-0.94), Gleason 3+4 or above AUC 0.84 (95%CI 0.78-0.89)	N/A
ExoMeth	O'Connell 2020	EV mRNA expression in combination with clinical parameters and urine cell DNA methylation data	EV mRNA: ERG exons 4-5, ERG exons 6-7, GJB1, HOXC6, HPN, PCA3, SNORA20, TIMP4, TMPRSS2/ERG fusion	Clinic DRE	Processed within 30 min of collection	Microfiltration	RNA extracted with RNeasy micro kit (Qiagen). NanoString probes	UK	207	Patients undergoing TRUS biopsy at NNUH and St James Hospital Dublin between 2009 and 2015	Recent prostate biopsy or transurethral resection of the prostate (<6 weeks) and metastatic disease (confirmed by a positive bone scan or PSA >100ng/ml)	TRUS biopsy	Any prostate cancer; Gleason 3+4 or above at initial biopsy	Any cancer AUC 0.91 (95%CI 0.87-0.95), Gleason 3+4 or above AUC 0.89 (95%CI 0.84-0.93)	N/A
Exosomal mRNAs: ERG, PCA3, ARV7, PSMA, CK19, EpCAM	Gan 2022	EV RNA expression profile	EV mRNA: ERG, PCA3, ARV7, PSMA, CK19, EpCAM	Non-DRE	Processed immediately after collection	Amicon Ultra device and Exosupur excretion column	exoRNeasy Midi kit (No. 77144, Qiagen, Germany). RT-PCR.	China	124	Cases: Patients with positive biopsy on histological biopsy detection. Controls: Males with total PSA <4ng/ml, aged between 45-80 years old, no abrnomalities on ultrasound imaging, no history of prostatitis.	Prior history of malignancy or treatment	Needle biopsy	Any prostate cancer	AUCs - ERG 0.782, PCA3 0.783, PSMA 0.772, CK19 0.731, EpCAM 0.739. exosomal PCA3 and PSMA combined - AUC 0.870	N/A
Exosomal PSMA	Wang 2023	EV protein	EV Prostate-specific membrane antigen (PSMA)	Clinic DRE	Processed within 2 hours of collection	EIQ-03001 (Urine), Wayen, Shanghai, China commerical kit	ELISA	China	Disocvery cohort (163), Validation cohort (111)	Patients admitted with elevated PSA (PSA > 4ng/ml) or abnormalities on DRE or imaging	Other malignancies or incomplete clinical information	Transperineal biopsy (cores not specified)	Any Pca. Clinically significant Pca	Any Pca 0.876 (95% CI 0.825 - 0.928). csPCA 0.826 (95% CI 0.762-0.891)	N/A
ExoSpec	O'Connell 2022	EV mRNA expression in combination with clinical parameters and peptides	EV mRNA: ERG exons 4-5, PCA3, SLC12A1, TMEM45B	Clinic DRE	Processed within 30 min of collection	Microfiltration (Ref Miranda et al)	RNA extracted with RNeasy micro kit (Qiagen). NanoString probes	UK	192	Patients undergoing TRUS biopsy at NNUH between 2009 and 2015	Recent prostate biopsy or transurethral resection of the prostate (<6 weeks) and metastatic disease (confirmed by a positive bone scan or PSA >100ng/ml)	TRUS biopsy	Gleason 3+4 or above at initial biopsy	AUC 0.83 (95%CI 0.77-0.88)	N/A
GAPT-E score	Woo 2020	EV RNA expression profile	EV mRNA: GATA2, PCA3, TMPRSS-2	Non-DRE	Stored at 2-8ºC for up to 2 weeks prior to analysis	Ultracentrifugation	RNA extracted with Total Exosome RNA and protein isolation kit	US	training cohort 52, validation cohort 165	Men with suspicious DRE and/or PSA serum levels scheduled for initial prostate needle biopsy between September 2017 to April 2019	Symptoms of infection, positive leukocyte-nitrite dipstick at time of urine collection	Biopsy histology	Any prostate cancer; Presence of high grade cancer (GS 7 or above)	Any cancer AUC training cohort 0.84, AUC validation cohort 0.72. High grade Pca AUC training cohort 0.85, validation cohort 0.71	N/A
LBXexo score	Ye 2020	EV RNA expression profiles	EV PCA3 and PRAC (prostate cancer susceptibility candidate)	Non-DRE	Deivered on ice to central laboratory for processing	Ultracentrifugation	RNA extracted from Evs using RNeasy Mini Kit (Qiagen, Germany)	China	57	Men scheduled for an initial or repeat prostae needle biopsy due to elevated PSA level and/or suspicious digital rectal examination	Medications or hormones that affect serum PSA levels, PSA of 20 or above	Prostate needle biopsy (median 10 core)	Any prostate cancer; high-grade cancer	AUC LBXexo score 0.723 (95%CI 0.58-0.849) for any grade cancer. LBXexo score for high grade cancer AUC 0.736 (95%CI 0.592-0.868). PCA3 for any grade cancer 0.561 (95% CI 0.38-0.746). PCA3 for high grade cancer AUC 0.703 (95% CI 0.511-0.899)	N/A
lncRNA-p21	Isin 2015	EV RNA expression profile	EV lncRNA-p21	Clinic DRE	Not reported	Ultracentrifugation	Urine Exosome RNA Isolation Kit (Norgen Biotek, Thorold, ON, Canada)	Turkey	30 Pca, 49 BPH	Patients with confirmed prostate cancer on biopsy, and BPH on biopsy.	Not reported	Biopsy histology	Any prostate cancer	lncRNA-p21 for any cancer AUC 0.663	N/A
mi-145	Xu 2017	EV miRNA expression	mi-145	Non-DRE	Processed within 3 hours of collection	Ultracentrifugation vs hydrostatic filtration dialysis	miRcute Serum/plasma miRNA isolation kit (TIANGEN, Beijin, China)	China	60 Pca, 37 BPH, 24 healthy controls	Control individuals had PSA <4ng/mL and no apparent changes in ultrasonic tests. Men with prostate cancer were confirmed by histological examination of tissue biopsy	Not reported	Biopsy histology	Any prostate cancer	AUC 0.863 (when miR-145 is combined with serum PSA) 95%CI 0.791-0.934	N/A
miR-1913 to miRNA-3659 expression ratio	Byun 2021	EV miRNA expression	miR-1913, miRNA-3659	Ureins obtained from National Biobank of Korea between January 2016 and August 2018	Not reported	Ultracentrifugation	RNA extracted using miRNA Microarray System labeling kit (Illumina, San Diego, CA, USA)	Korea	17 training set, 83 validation cohort	Prostate cancer patients, BPH patients	Not reported	Histology obtained from 12-core transrectal biopsies, TURP or radical prostatectomy	Any prostate cancer	AUC 0.821 (95% CI 0.6730.970)	N/A
miR-196a-5p and miR-501-3p	Rodriguez 2017	EV miRNA expression	miR-196a-5p and miR-501-3p	Not reported	Not reported	Sequential centrifugation	miRNeasy micro RNA isolation kit and Trizol	Norway	20 pca, 9 healthy males. Validation cohort 28 Pca patietns, 19 healthy males	Prostate cancer patients. Healthy controls	Not reported	Biopsy histology	Any prostate cancer	AUC miR-196-5p 0.73 (95%CI 0.56-0.89) and AUC miR-501-3p 0.69 (95%CI 0.52-0.85)	N/A
miR-19b	Bryzgunova 2016	EV miRNA expression	miR-19b	Non-DRE	Processed within 3 hours of collection	Ultracentrifugation	RNA isolated using RNA isolation kit (BioSilica Ltd, Russia)	Russia	14 Pca, 20 healthy controls	Previously untreated prostate cancer patients. Healthy male controls.	Previous treatment for prostate cancer	Biopsy histology	Any prostate cancer	No AUC reported. Sensitivity and specificity.	N/A
miR-21-5p and miR-200c-3p	Danarto 2019	EV miRNA expression	miR-21-5p and miR-200c-3p	Non-DRE	Not reported	miRCURY exosome isolation kit (Exiqon, Denmark)	miRCURY RNA Isolation kit-biofluid kit (Exiqon, Denmark)	Indonesia	20 BPH, 60 Pca	Prostate cancer patients, BPH patients	Not reported	Biopsy histology	Any prostate cancer	Did not report an AUC but miR-21 was overexpressed in PCa as compared to BPH. miR-200c was underexpressed in Pca as compared to BPH	N/A
miR-21, miR-141, miR-375, MiR-214, let-7c	Foj 2017	EV miRNA expression	miR-21, miR-141, miR-375, MiR-214, let-7c	Non-DRE	Stored at 4C and processed within 4 hours after collection	Ultracentrifugation	RNA isolated using miRNeasy serum/plasma kit (Qiagen)	Spain	60 Pca, 10 healthy controls	Prostate cancer patients, healthy volunteers (PSA<4 and normal DRE)	Patients with other malignancies and patients who had undergone previous treatment related to Pca or BPH with 5-alpha-redctase inhibitors	Biopsy histology	Any prostate cancer	Panel of miR-21 and miR-375 AUC 0.872 (95% CI 0.786-0.958)	N/A
miR-21, miR-204, miR-375	Koppers-Lalic 2016	EV miRNA expression	miR-21, miR-204, miR-375	Non-DRE	Stored at 4ºC for up to 7 days	Ultracentrifugation	RNA isolation using Trizol LS	Netherlands, Spain, Italy, US	Discovery cohort 13 (4 control, 9 Pca), Validation cohort 74 (26 control, 48 Pca)	Men scheduled for initial or repeat biopsy based on elevated PSA levels or abnormal DRE.	Previous medical therapy for prostate hyperplasia, chemotherapy, presence of any other cancer type, any previous therapy of the prostate (e.g. TURP)	Biopsy histology	Any prostate cancer	AUC 0.866	N/A
miR-26a-5p, miR-532-5p, miR-99b-3p	Kim 2021	EV miRNA expression	miR-532-5p	Obtained by catheterisation during radical prostatectomy	Processed after collection	ATPS (Exo2D, EsosomePlus, Seoul, Republic of Korea)	miRNeasy serum/plasma kit (Qiagen, Hilden, Germany)	Korea	27 discovery cohort (21 non-BCR; 6 BCR), validation cohort 54 patients	Patients with clinically localised prostate cancer undergoing radical prostatectomy. BCR was defined as an increase in PSA level to 0.2ng/mL or above after RP	Patients not receiving surgery for prostate cancer were excluded.	Radical prostatectomy histology	Predictive ability to identify BCR	AUC miR-26a-5p 0.672, miR-532-5p 0.665, miR-99b-3p 0.666	N/A
MiR-30b-3p and miR-126-3p	Matsuzaki 2021	EV miRNA expression	MiR-30b-3p and miR-126-3p	Clinic DRE	Stored at 4C for no more than 6 hours prior to processing	Differential centrifugation	miRNeasy mini kit (Qiagen, Venlo, Netherlands), Clean-up kit (Qiagen) and RNA MS2 (Roche). Microarray	Japan	4 negative biopsy, 10 Pca	Elevated PSA (4-25ng/ml)	PSA>25ng/mL	Biopsy histology	Any prostate cancer	AUC miR-30b-3p 0.663 (95%CI 0.0114-0.805), AUC miR-126-3p 0.664 (95% CI 0.0163-5.39)	N/A
miR-574-3p, miR-141-5p, miR-21-5p	Samsonov 2016	EV miRNA expression	miR-574-3p, miR-141-5p, miR-21-5p	Non-DRE	Not reported	Differential centrifugation vs lectin-induced precipitation	RNA Isolation kit (BioSilica, Russia)	Russia	35 PC patients, 35 healthy controls	Controls were healthy individuals without clinical prostate cancer relevant manifestations and PSA level below 4ng/ml. Prostate cancer as confirmed by prostate biopsy.	Not reported	Biopsy histology	Any prostate cancer	miRNA-574-3p AUC 0.85 (95%CI 0.736-0.964), miR-141-5p AUC 0.86 (95% CI 0.732-0.994), miR-21-5p AUC 0.65 (95% CI 0.477-0.814)	Oncosystem Ltd (St Petersburg)
miR2909	Wani 2017	EV miRNA expression	miR-2909	Not reported	Not reported	Exiqon miRCURY exosome isolation kit	miRNAeasy mini kit	India	90 PCa patients, 10 BPH patients, 50 healthy controls	Prostate cancer patients, BPH patients, age and sex-matched healthy controls based on prostate biopsy results	Not reported	Biopsy histology	Any prostate cancer	Not reported	N/A
Novel Urine Exosomal lncRNA assay	Li 2021	EV RNA expression profile	EV PCA3 (prostate cancer antigen 3), metastasis-associated lung adenocarcinoma transcript 1 (MALAT1)	Clinic DRE	Cooled on ice and processed within 2 hours of collection	EIQ-03001 (Urine), Wayen, Shanghai, China commerical kit	RNA extracted using Qiagen miRNeasy Micro Kit (No. 217084, Qiagen, Dusseldorf, North Rhine-Westphalia, Germany)	China	Disocvery cohort (365), Validation cohort (200)	Patients undergoing prostatic biopsy for suspected prostate cancer due to elevated serum PSA levels (>=4ng/ml) and/or suspicious DRE	Known other tumours, recent instrumentation or catheterisation, receiveing finasteride or hormonal treatment	10-12 core systematic TRUS-guided prostate biopsy	Clinically significant Pca	AUC 0.828	N/A
Pca-MRS (Prostate Cancer Metastasis Risk Scoring Model)	Shin 2021	EV miRNA expression in combination with PSA	miR-21, miR-16, miR-636	Urine obtained just before operation (in patients undergoing RP) or after clinic attendance (non-surgical cases). Urine samples obtained from the Korea Prostate Bank	Not reported	ExoQuick-TC exosome precipitation solution	RNA isolated using TRIzol (Thermo Fisher Scientific, Waltham, MA)	Korea	149 (42 discovery set, 70 validation set, 37 model validation set)	Prostate cancer patients	Patients who received neoadjuvant androgen deprivation therapy, prior history or another malignancy	Biopsy histology, standard clinical follow-up.	Predictive ability to identify metastasis	AUC 0.925 (95%CI 0.878-0.971)	N/A
PCA3 and ERG	Hendriks 2015	EV RNA expression profiles	EV PCA3 and ERG mRNA	First voided urine before and after DRE	Stored at 4ºC and then shipped to central laboratory for analysis. All samples were processed within 48 hours after collection	Microfiltration	Modfied Tripure reagent protcol (Roche).	Netherlands	29	Men undergoing prostate biopsies in two hospitals in Netherlands in August to October 2013. they were scheduled prostate biopsies due to elevated serum PSA, abnormal DRE findings, family history of Pca	Not reported	TRUS biopsy (median 10 core biopsies)	Any prostate cancer	N/A	EFRO, ULTRASENSE MR
Prostate urine risk (PUR)	O'Connell 2019	EV RNA expression profile	36 probes (AMACR, MEX3A, AMH, MEMO1, ANKRD34B, MME, APOC1, MMP11AR(exons 4–8), MMP26, DPP4, NKAIN1, ERG(exons 4–5), PALM3, GABARAPL2, PCA3, GAPDH, PPFIA2, GDF15, SIM2 (short), HOXC6, SMIM1, HPN, SSPO, IGFBP3, SULT1A1, IMPDH2, TDRD1, ITGBL1, TMPRSS2/ERG fusion, KLK4, TRPM4, MARCH5, TWIST1, MED4, UPK2)	Clinic DRE	Processed within 30 min of collection	Microfiltration	RNA extracted with RNeasy micro kit (Qiagen). NanoString probes	UK, US, Ireland	Training dataset (358), Test dataset (177)	Patients attending urology clinic between 2009-2015 at NNUH, RMH, St James's hospital Dublin, primary care and urology clinics of Emory Healthcare Atlanta	Recent prostate biopsy or transurethral resection of the prostate (<6 weeks) and metastatic disease (confirmed by a positive bone scan or PSA >100ng/ml)	TRUS-guided biopsy histology if performed (n=443). Normal PSA level if no biopsy (n=92).	Clinically signficant intermediate or high-risk Pca	PUR-4 status predicted clinically significant PCa AUC 0.77 (95%CI 0.70-0.84)	N/A
